# Supplementary material for: Morphotype-Specific Antifungal Defense in Cacopsylla chinensis Arises from Metabolic and Immune Network Restructuring
Source: Insects. 2025 May 20;16(5):541. doi: 10.3390/insects16050541 (PMC12112565; doi:10.3390/insects16050541)
Supplement: Supplementary file 1 [file insects-16-00541-s001.zip]

Archive with 1 entries (1 files):
- insects-3576370-supplementary.pdf
